# Supplementary material for: Acute Modification of Hemodynamic Forces in Patients with Severe Aortic Stenosis after Transcatheter Aortic Valve Implantation
Source: J Clin Med. 2023 Feb 3;12(3):1218. doi: 10.3390/jcm12031218 (PMC9917967; doi:10.3390/jcm12031218)
Supplement: Supplementary file 1 [file jcm-12-01218-s001.zip]

Archive with 1 entries (1 files):
- jcm-2164895-supplementary.pdf
